# Supplementary material for: Exploratory Evaluation for Functional Changes of Six-Month Systematic Non-Invasive Electrical Stimulation in a Whole-Body Suit on Children with Cerebral Palsy GMFCS III–V
Source: Neurol Int. 2025 Jun 30;17(7):102. doi: 10.3390/neurolint17070102 (PMC12298194; doi:10.3390/neurolint17070102)
Supplement: Supplementary file 1 [file neurolint-17-00102-s001.zip]

Archive with 1 entries (1 files):
- neurolint-3654023-supplementary.pdf
